# Supplementary material for: Linking dietary fiber to human malady through cumulative profiling of microbiota disturbance
Source: Imeta. 2025 Feb 19;4(1):e70004. doi: 10.1002/imt2.70004 (PMC11865338; doi:10.1002/imt2.70004)
Supplement: Supplementary file 2 — Table S1. List of disease disturbance score (DS) at different body sites. Table S2. Statistical analysis of disease disturbance scores (DS) across 29 body sites. Table S3. The similarity of microbial disturbance among asthma and T2D in different hierarchical classifications. Table S4. The similarity of microbial disturbance at six levels among Crohn's disease, ulcerative colitis and growth hormone deficiency. Table S5. Abbreviations and full names of various dietary fibers. Table S6. Disease names from the literature evidence dataset mapped to their corresponding etiological grouping categories. [file IMT2-4-e70004-s002.xlsx]

## Sheet: S1
Table S1 List of disease disturbance score (DS) at different body sites.
POS	Diseases	Disturbance score
Blood	Alzheimers disease	4.15257
Blood	Biliary tract disease	2.31301
Blood	Chronic kidney disease	5.34163
Blood	Chronic liver disease	4.10824
Blood	HIV	0.365475
Blood	Liver fibrosis	2.01356
Blood	Motor neuron disease	1.54573
Blood	Non-specific cardiovascular disease	0.0480833
Blood	Other viral hepatitis	3.86503
Blood	Pancreatic disease	6.0069
Blood	Parkinsons disease	3.41246
Blood	Rheumatoid arthritis related conditions	4.34436
Blood	Stomach cancer	2.95065
Blood	Substance abuse	5.12367
Blood	Type II diabetes mellitus	3.63306
Brain tissue	Huntingtons chorea	1.8692
Brain tissue	Multiple sclerosis other demyelinating disease	0
Bronchus	Acute bronchitis	4.7125
Bronchus	Alveolar disease	3.8664
Bronchus	Asthma	6.39795
Bronchus	Cystic fibrosis	4.15178
Bronchus	Emphysema copd	9.52466
Bronchus	HIV	2.46373
Bronchus	Lung cancer	3.02335
Bronchus	Pneumonia	0.984624
Bronchus	Respiratory congenital anomaly	0.999581
Bronchus	Tuberculosis	2.87706
Cervix	Benign uterine neoplasm	2.88033
Cervix	Disease of the female reproductive organs	5.07318
Cervix	Gestational pregnancy related disorder	3.65837
Cervix	Obesity metabolic	0.464423
Cervix	STI	4.75896
Cervix	Viral warts HPV	1.55847
Colonic tissue	Benign colon neoplasm	4.36857
Colonic tissue	Chronic liver disease	3.03651
Colonic tissue	Colorectal cancer	12.0217
Colonic tissue	Crohns disease	11.3874
Colonic tissue	Diverticulosis diverticulitis	0.410357
Colonic tissue	Functional digestive disorder	2.07949
Colonic tissue	General spondylosis spine disorder	2.12643
Colonic tissue	HIV	3.54301
Colonic tissue	IBS	4.84037
Colonic tissue	Inflammatory bowel disease	1.56262
Colonic tissue	Microscopic colitis	3.62687
Colonic tissue	Non-specific pulmonary disorder	2.35644
Colonic tissue	Parkinsons disease	1.47429
Colonic tissue	Substance abuse	0.202869
Colonic tissue	Ulcerative colitis	7.81053
Colorectum	Benign colon neoplasm	3.21118
Colorectum	Colorectal cancer	2.07188
Colorectum	Crohns disease	0.81568
Colorectum	Ulcerative colitis	0.81568
Duodenum	Celiac disease	5.40386
Duodenum	Chronic liver disease	4.04206
Duodenum	Colorectal cancer	3.47796
Duodenum	HIV	3.46932
Duodenum	IBS	4.31936
Duodenum	Intestinal metaplasia	4.40131
Duodenum	Non-hodgkins lymphoma	2.25946
Duodenum	Obesity metabolic	1.25754
Duodenum	Type I diabetes mellitus	1.79324
Duodenum	Type II diabetes mellitus	1.74551
Esophagus	Esophageal cancer	1.55263
Esophagus	Esophageal disease	2.71132
Foot	Fungal infection	1.0198
Foot	Hyper-ige syndrome	0.447214
Foot	Type II diabetes mellitus	3.68613
Gastrointestinal tract	Abnormal spine curvature	4.25227
Gastrointestinal tract	Acne	5.53295
Gastrointestinal tract	Acute bronchitis	0.683244
Gastrointestinal tract	ADHD	4.596
Gastrointestinal tract	Adjustment disorder	5.65104
Gastrointestinal tract	Allergic rhinitis	3.38679
Gastrointestinal tract	Allergy	2.89416
Gastrointestinal tract	Alopecia	4.15756
Gastrointestinal tract	Alzheimers disease	5.37984
Gastrointestinal tract	Aneurysm	3.18218
Gastrointestinal tract	Arthropod-borne diseases	1.35576
Gastrointestinal tract	Asthma	5.30603
Gastrointestinal tract	Atherosclerosis	3.25242
Gastrointestinal tract	Atopic contact dermatitis	9.92228
Gastrointestinal tract	Autism	15.1043
Gastrointestinal tract	Autoimmune lymphoproliferative syndrome	3.30044
Gastrointestinal tract	Behcets syndrome	7.35438
Gastrointestinal tract	Benign colon neoplasm	1.28751
Gastrointestinal tract	Benign uterine neoplasm	3.63892
Gastrointestinal tract	Biliary tract disease	10.4378
Gastrointestinal tract	Bipolar disorder	3.49497
Gastrointestinal tract	Brain damage	4.48539
Gastrointestinal tract	Breast cancer	1.656
Gastrointestinal tract	Cardiac dysrhythmia	4.38357
Gastrointestinal tract	Celiac disease	5.38382
Gastrointestinal tract	Cerebrovascular disease	1.77918
Gastrointestinal tract	Chronic fatigue syndrome	4.5997
Gastrointestinal tract	Chronic kidney disease	9.20473
Gastrointestinal tract	Chronic liver disease	12.7463
Gastrointestinal tract	Chronic stress	2.05937
Gastrointestinal tract	Colorectal cancer	12.0057
Gastrointestinal tract	Common variable immunodeficiency	3.1841
Gastrointestinal tract	Copper metabolism disorder	1.81778
Gastrointestinal tract	Corneal disorders	2.94628
Gastrointestinal tract	Crohns disease	14.0107
Gastrointestinal tract	Cystic fibrosis	10.5752
Gastrointestinal tract	Deep vein thrombosis	1.29106
Gastrointestinal tract	Depression	5.23525
Gastrointestinal tract	Dermatomyositis polymyositis	0.785708
Gastrointestinal tract	Disease of the female reproductive organs	4.01165
Gastrointestinal tract	Diverticulosis diverticulitis	1.76565
Gastrointestinal tract	Eating disorder	3.18699
Gastrointestinal tract	Encephalitis	1.85807
Gastrointestinal tract	Epilepsy related disorders	5.7037
Gastrointestinal tract	Escherichia coli infection	1.38789
Gastrointestinal tract	Eye inflammation	8.79189
Gastrointestinal tract	Familial adenomatous polyposis	3.57345
Gastrointestinal tract	Familial mediterranean fever	1.12278
Gastrointestinal tract	Food allergy	0.741399
Gastrointestinal tract	Frailty	2.12185
Gastrointestinal tract	Functional digestive disorder	8.33159
Gastrointestinal tract	Gastritis duodenitis	1.343
Gastrointestinal tract	Gastrointestinal infection	9.76007
Gastrointestinal tract	General hypertension	9.98609
Gastrointestinal tract	General spondylosis spine disorder	2.20115
Gastrointestinal tract	General thrombocytopenia	3.40651
Gastrointestinal tract	General viral infection	6.46131
Gastrointestinal tract	Gestational pregnancy related disorder	8.80877
Gastrointestinal tract	Glaucoma	1.73892
Gastrointestinal tract	Glycogenosis	2.81657
Gastrointestinal tract	Gout related crystal arthropathies	6.7496
Gastrointestinal tract	Graves disease	5.42258
Gastrointestinal tract	Growth hormone deficiency	2.93617
Gastrointestinal tract	Helicobacter pylori infection	5.31261
Gastrointestinal tract	Hepatobiliary cancer	9.28077
Gastrointestinal tract	Hepatobiliary congenital anomaly	5.87841
Gastrointestinal tract	Hereditary hemoglobin disease	1.64826
Gastrointestinal tract	Hirschsprungs disease	2.72799
Gastrointestinal tract	HIV	9.48195
Gastrointestinal tract	Hyperaldosteronism	4.19929
Gastrointestinal tract	Hyperthyroidism	1.31953
Gastrointestinal tract	IBS	11.3387
Gastrointestinal tract	Iga immunodeficiency	2.02802
Gastrointestinal tract	Infant colic	1.93594
Gastrointestinal tract	Inflammatory bowel disease	5.91497
Gastrointestinal tract	Inflammatory spondylopathies	6.57572
Gastrointestinal tract	Influenza	1.84888
Gastrointestinal tract	Intellectual disability	1.39029
Gastrointestinal tract	Intestinal cancer	0.784484
Gastrointestinal tract	Liver fibrosis	1.65013
Gastrointestinal tract	Lung cancer	5.60449
Gastrointestinal tract	Lupus erythematosus	6.42808
Gastrointestinal tract	Lymphoid leukemia	1.49078
Gastrointestinal tract	Macular degeneration	1.90673
Gastrointestinal tract	Malnutrition	1.02097
Gastrointestinal tract	Melanoma	2.27299
Gastrointestinal tract	Menopausal disorder	1.86098
Gastrointestinal tract	Metabolic syndrome X	3.57128
Gastrointestinal tract	Microscopic colitis	4.5252
Gastrointestinal tract	Migraine	2.51016
Gastrointestinal tract	Motor neuron disease	6.73287
Gastrointestinal tract	Multiple sclerosis other demyelinating disease	10.864
Gastrointestinal tract	Myasthenia gravis	6.29532
Gastrointestinal tract	Neonatal disease	4.72127
Gastrointestinal tract	Nephrotic syndrome	1.41649
Gastrointestinal tract	Non-specific cardiovascular disease	5.3422
Gastrointestinal tract	Non-specific digestive congenital anomaly	2.95545
Gastrointestinal tract	Non-specific gastrointestinal disorder	5.29836
Gastrointestinal tract	Non-specific immune-related skin disorder	2.24343
Gastrointestinal tract	Non-specific liver disease	5.25683
Gastrointestinal tract	Non-specific nephropathy	4.6055
Gastrointestinal tract	Non-specific neurologic congenital anomaly	1.87443
Gastrointestinal tract	Non-specific pulmonary disorder	4.4505
Gastrointestinal tract	Non-specific soft tissue disorder	5.50676
Gastrointestinal tract	Non-specified cardiac ischemia	9.63055
Gastrointestinal tract	Obesity metabolic	12.7875
Gastrointestinal tract	Osteoarthritis	0.85501
Gastrointestinal tract	Osteoporosis	2.2501
Gastrointestinal tract	Other viral hepatitis	6.02637
Gastrointestinal tract	Pancreatic cancer	7.17967
Gastrointestinal tract	Pancreatic disease	3.58886
Gastrointestinal tract	Parasitic infection	6.80157
Gastrointestinal tract	Parkinsons disease	13.189
Gastrointestinal tract	Poliomyelitis	2.76866
Gastrointestinal tract	Protozoan infection	0.615211
Gastrointestinal tract	Psoriasis related disorders	7.98064
Gastrointestinal tract	PTSD	3.5448
Gastrointestinal tract	Pubertal dysfunction	3.73808
Gastrointestinal tract	Pulmonary heart disease	5.08246
Gastrointestinal tract	Purpura other hemorrhagic conditions	1.78285
Gastrointestinal tract	Radiation sensitivity	1.9892
Gastrointestinal tract	Reactive arthritis	2.33596
Gastrointestinal tract	Rheumatoid arthritis related conditions	8.12085
Gastrointestinal tract	Schizophrenia related psychosis	10.3833
Gastrointestinal tract	Septicemia	1.15836
Gastrointestinal tract	Sjogrens syndrome	3.29609
Gastrointestinal tract	Sleep apnea	1.84635
Gastrointestinal tract	Sleep disorder	2.63722
Gastrointestinal tract	Spinal chord degeneration	3.72909
Gastrointestinal tract	Spleen disease	3.20301
Gastrointestinal tract	Stomach cancer	3.50317
Gastrointestinal tract	Substance abuse	4.52517
Gastrointestinal tract	Thyroid cancer	6.27142
Gastrointestinal tract	Thyroiditis	3.23472
Gastrointestinal tract	Tuberculosis	7.41435
Gastrointestinal tract	Type I diabetes mellitus	13.694
Gastrointestinal tract	Type II diabetes mellitus	9.95121
Gastrointestinal tract	Ulcerative colitis	12.0131
Gastrointestinal tract	Unspecified amyloidosis	0.926601
Gastrointestinal tract	Unspecified childhood psychoses	5.85525
Gastrointestinal tract	Unspecified diabetes mellitus	4.82181
Gastrointestinal tract	Unspecified hepatitis	2.69176
Gastrointestinal tract	Unspecified hyperlipidemia	1.69488
Gastrointestinal tract	Unspecified immune deficiency	3.90092
Gastrointestinal tract	Unspecified immune disorder	1.06587
Gastrointestinal tract	Urinary calculus	4.37447
Gastrointestinal tract	Viral hepatitis c	6.05282
Gastrointestinal tract	Wiskott-aldrich syndrome	2.3348
Intestinal mucosa	Colorectal cancer	0
Intestinal mucosa	Crohns disease	0
Lung	Alveolar disease	1.32288
Lung	Cystic fibrosis	0.565685
Lung	Emphysema copd	1.64768
Nasal cavity	Acute bronchitis	2.15221
Nasal cavity	Allergic rhinitis	0.896252
Nasal cavity	Asthma	1.23702
Nasal cavity	Chronic sinusitis	8.49982
Nasal cavity	Cystic fibrosis	3.67567
Nasal cavity	Ear infection	7.10735
Nasal cavity	General viral infection	1.90197
Nasal cavity	Influenza	3.9078
Nasal cavity	Lacrimal system disorder	0.945897
Nasal cavity	Lung cancer	2.19342
Nasal cavity	Macular degeneration	2.4754
Nasal cavity	Non-specific soft tissue disorder	0.056
Nasal cavity	Oro-facial congenital anomaly	1.82848
Nasal cavity	Parkinsons disease	3.3879
Nasal cavity	Rheumatoid arthritis related conditions	2.70293
Nasal cavity	Sleep apnea	3.1177
Nasal cavity	Sleep disorder	1.78607
Nasal cavity	Upper respiratory inflammation	3.02486
Nasal cavity	Vasculitis	2.86813
Ocular conjunctiva	Chronic ocular graft-versus-host disease	0.763027
Ocular conjunctiva	Eye infection	2.28447
Ocular conjunctiva	Non-hodgkins lymphoma	4.81777
Ocular conjunctiva	Non-specific immune-related skin disorder	6.58469
Ocular conjunctiva	Type II diabetes mellitus	3.88549
Oral mucosae	Asthma	2.42255
Oral mucosae	Atherosclerosis	0.887387
Oral mucosae	Behcets syndrome	1.37475
Oral mucosae	Celiac disease	3.62544
Oral mucosae	Chronic liver disease	3.86781
Oral mucosae	Colorectal cancer	2.4546
Oral mucosae	Emphysema copd	2.42255
Oral mucosae	Esophageal disease	2.0336
Oral mucosae	General bacterial infection	3.51806
Oral mucosae	Gestational pregnancy related disorder	4.56285
Oral mucosae	Glaucoma	0.756531
Oral mucosae	HIV	1.53196
Oral mucosae	Influenza	5.19079
Oral mucosae	Kaposis sarcoma	2.98723
Oral mucosae	Lichen	3.72057
Oral mucosae	Lupus erythematosus	2.96385
Oral mucosae	Macular degeneration	4.18464
Oral mucosae	Non-specific gingival periodontal disorder	3.59392
Oral mucosae	Oral soft tissue disease	6.64983
Oral mucosae	Oro-naso-pharyngeal cancer	10.9168
Oral mucosae	Other lymphoid histiocytic cancers	4.07035
Oral mucosae	Pancreatic cancer	2.07794
Oral mucosae	Parkinsons disease	4.74215
Oral mucosae	Purpura other hemorrhagic conditions	1.89602
Oral mucosae	Rheumatoid arthritis related conditions	2.74299
Oral mucosae	Sjogrens syndrome	7.05102
Oral mucosae	Sleep apnea	6.79383
Oral mucosae	Type II diabetes mellitus	2.56457
Oropharynx	Allergic rhinitis	1.86815
Oropharynx	Other lymphoid histiocytic cancers	1.49666
Oropharynx	Pneumonia	2.22406
Rectum tissue	Appendiceal disease	1.58732
Rectum tissue	Colorectal cancer	6.57409
Rectum tissue	Crohns disease	0.923476
Rectum tissue	HIV	7.67402
Rectum tissue	Menopausal disorder	3.93367
Rectum tissue	Ulcerative colitis	2.06924
Rectum tissue	Urinary calculus	0.360981
Respiratory tract	Asthma	2.38125
Respiratory tract	Cystic fibrosis	0.666
Respiratory tract	Emphysema copd	0.666
Respiratory tract	Pneumonia	4.65859
Saliva	Arthropod-borne diseases	2.28563
Saliva	Asthma	0.823445
Saliva	Atherosclerosis	4.9383
Saliva	Autism	5.66268
Saliva	Autoimmune polyglandular disorder	6.4983
Saliva	Behcets syndrome	5.52975
Saliva	Benign oropharyngeal neoplasm	5.68343
Saliva	Biliary tract disease	1.98097
Saliva	Celiac disease	6.5611
Saliva	Chronic liver disease	1.54973
Saliva	Colorectal cancer	3.28018
Saliva	Congenital neutropenia	0.836239
Saliva	Crohns disease	2.5842
Saliva	Disease of the female reproductive organs	0.309
Saliva	Esophageal cancer	1.77314
Saliva	Esophageal disease	1.97007
Saliva	Helicobacter pylori infection	5.04826
Saliva	HIV	1.49717
Saliva	Hyperglycemia	0.842209
Saliva	Lichen	5.17782
Saliva	Lung cancer	2.48648
Saliva	Non-specific dental disorder	11.1961
Saliva	Non-specific gingival periodontal disorder	7.40033
Saliva	Obesity metabolic	9.95328
Saliva	Oral soft tissue disease	4.8301
Saliva	Oro-facial congenital anomaly	1.88257
Saliva	Oro-naso-pharyngeal cancer	8.38274
Saliva	Other lymphoid histiocytic cancers	1.33606
Saliva	Pancreatic cancer	2.4645
Saliva	Parkinsons disease	7.09118
Saliva	Psoriasis related disorders	4.06464
Saliva	Rheumatoid arthritis related conditions	6.98366
Saliva	Sjogrens syndrome	8.84512
Saliva	Stomach cancer	1.10239
Saliva	Ulcerative colitis	1.12539
Saliva	Unspecified hepatitis	0.823445
Skin	Acne	5.98882
Skin	Arthropod-borne diseases	3.38549
Skin	Atopic contact dermatitis	9.02617
Skin	Chronic liver disease	4.47626
Skin	Dyschromia	5.38116
Skin	Ear infection	0.192427
Skin	Fungal infection	1.58766
Skin	Hair related disease	0.750065
Skin	Hyper-ige syndrome	1.70448
Skin	Infestation	1.37225
Skin	Lupus erythematosus	4.94149
Skin	Non-specific immune-related skin disorder	4.05754
Skin	Non-specific pulmonary disorder	2.60078
Skin	Psoriasis related disorders	9.36856
Skin	Rosacea	2.90883
Skin	Seborrheic dermatitis	3.31582
Skin	Skin infection	0.750065
Skin	Spirochetal infection	5.22213
Skin	Type II diabetes mellitus	0.902364
Sputum	Asthma	8.24878
Sputum	Cystic fibrosis	0.97381
Sputum	Emphysema copd	2.18524
Sputum	Pneumonia	0.674703
Sputum	Tuberculosis	3.96296
Stomach	Functional digestive disorder	1.45151
Stomach	Stomach cancer	1.526
Subgingival	Lupus erythematosus	0.812404
Subgingival	Non-specific gingival periodontal disorder	5.95388
Subgingival	Oro-naso-pharyngeal cancer	0.830662
Throat	Asthma	1.46903
Throat	Cystic fibrosis	5.36575
Throat	Macular degeneration	0.882827
Throat	Schizophrenia related psychosis	2.67078
Tongue	Crohns disease	0.077
Tongue	Halitosis	6.66351
Tongue	Hepatobiliary cancer	2.42736
Tongue	Oro-naso-pharyngeal cancer	4.52886
Tongue	Pancreatic cancer	4.50005
Tongue	Sjogrens syndrome	1.80753
Tongue	Ulcerative colitis	0.853481
Tonsils	Chronic tonsillitis adenoiditis	2.51229
Tonsils	HIV	1.63088
Tooth	Appendiceal disease	1.24506
Tooth	Autism	4.34312
Tooth	Chronic kidney disease	3.24369
Tooth	Chronic liver disease	3.63915
Tooth	Congenital neutropenia	1.46564
Tooth	Crohns disease	2.07633
Tooth	Downs syndrome	2.76064
Tooth	Fungal infection	3.42414
Tooth	Hutchinson-gilford progeria syndrome	1.42931
Tooth	Hyperglycemia	2.72504
Tooth	Lupus erythematosus	5.03076
Tooth	Non-specific anemia	3.59959
Tooth	Non-specific dental disorder	12.4033
Tooth	Non-specific gingival periodontal disorder	15.5284
Tooth	Oral soft tissue disease	2.11556
Tooth	Other viral hepatitis	2.71837
Tooth	Rheumatoid arthritis related conditions	2.06639
Tooth	Type II diabetes mellitus	7.50257
Urine	Bladder cancer	6.48035
Urine	Bladder disorder	4.56283
Urine	Breast cancer	1.78857
Urine	Cystitis urethritis	6.56456
Urine	Menopausal disorder	1.86034
Urine	Parasitic infection	3.61077
Urine	STI	1.71235
Urine	Type II diabetes mellitus	8.51402
Urine	Urethral disorder	3.39848
Urine	Urinary calculus	3.90127
Vagina	Benign uterine neoplasm	2.33135
Vagina	Disease of the female reproductive organs	12.965
Vagina	Eye infection	2.08162
Vagina	Gestational pregnancy related disorder	3.90877
Vagina	HIV	3.61831
Vagina	Menopausal disorder	0.222
Vagina	Obesity metabolic	1.30986
Vagina	Spinal chord degeneration	1.65625
Vagina	STI	3.84779
Vagina	Viral warts HPV	2.68824

## Sheet: S2
Table S2 Statistical analysis of disease disturbance scores (DS) across 29 body sites.
Sites	Min_score	Max_score	Q1	Median_score	Q3	Disease_count
Blood	0.05	6.01	2.16	3.63	4.25	15
Brain tissue	0	1.87	0.47	0.93	1.4	2
Bronchus	0.98	9.52	2.57	3.44	4.57	10
Cervix	0.46	5.07	1.89	3.27	4.48	6
Colonic tissue	0.2	12.02	1.82	3.04	4.6	15
Colorectum	0.82	3.21	0.82	1.44	2.36	4
Duodenum	1.26	5.4	1.91	3.47	4.25	10
Esophagus	1.55	2.71	1.84	2.13	2.42	2
Foot	0.45	3.69	0.73	1.02	2.35	3
Gastrointestinal tract	0.62	15.1	2.02	3.73	6.11	148
Intestinal mucosa	0	0	0	0	0	2
Lung	0.57	1.65	0.94	1.32	1.49	3
Nasal cavity	0.06	8.5	1.81	2.48	3.25	19
Ocular conjunctiva	0.76	6.58	2.28	3.89	4.82	5
Oral mucosae	0.76	10.92	2.34	3.25	4.28	28
Oropharynx	1.5	2.22	1.68	1.87	2.05	3
Rectum tissue	0.36	7.67	1.26	2.07	5.25	7
Respiratory tract	0.67	4.66	0.67	1.52	2.95	4
Saliva	0.31	11.2	1.54	2.93	5.89	36
Skin	0.19	9.37	1.48	3.32	5.08	19
Sputum	0.67	8.25	0.97	2.19	3.96	5
Stomach	1.45	1.53	1.47	1.49	1.51	2
Subgingival	0.81	5.95	0.82	0.83	3.39	3
Throat	0.88	5.37	1.32	2.07	3.34	4
Tongue	0.08	6.66	1.33	2.43	4.51	7
Tonsils	1.63	2.51	1.85	2.07	2.29	2
Tooth	1.25	15.53	2.09	3	4.17	18
Urine	1.71	8.51	2.24	3.76	6	10
Vagina	0.22	12.97	1.76	2.51	3.79	10
Note: Q1 and Q3 respectively represent the first quartile and the third quartile in statistics.

## Sheet: S3
Table S3 The similarity of microbial disturbance among asthma and T2D in different hierarchical classifications.
	Similarity (Asthma vs. T2D)	P value
Six_levels	0.06	0.03
Phylum	0.41	0.02
Class	0.34	0.03
Order	0.16	0.17
Family	0.06	0.45
Genus	-0.04	0.38
Species	0.11	0.02
Note: The similarity value of six levels were calculated using the BHWA algorithm. T2D, type II diabetes.

## Sheet: S4
Table S4 The similarity of microbial disturbance at six levels among Crohn's disease, ulcerative colitis and growth hormone deficiency.
	Similarity (UC vs. CD)	P value	Similairty (UC vs. Growth hormone deficiency)	P value
Six_levels	0.46	1.54 × 10-29	-0.16	2.98 × 10-8
Phylum	0.34	0.06	-0.34	0.06
Class	0.54	6.65 × 10-5	-0.2	0.18
Order	0.38	9.74 × 10-5	-0.22	0.02
Family	0.42	6.55 × 10-10	-0.26	0.2 × 10-3
Genus	0.44	2.20 × 10-16	-0.23	1.03 × 10-7
Species	0.53	2.20 × 10-16	-0.22	1.03 × 10-7
Note: The similarity value of six levels were calculated using the BHWA algorithm.

## Sheet: S5
Table S5 Abbreviations and full names of various dietary fibers.
Item	Abbreviation	Full name	Class	Description
1	Agave inulin	Agave inulin	SDF	A white powder obtained from chicory roots through conventional manufacturing techniques.
2	Avocado	Avocado	Mixed	Avocados contain fiber, lutein, and vitamin E, and they are a rich source of MUFAs.
3	AXOS	Arabinoxylan oligosaccharides	SDF	Obtained from commercial wheat bran treated with α-amylase to hydrolyse starch.
4	B-GOS	A novel galactooligosaccharide mixture	SDF	A novel galactooligosaccharide mixture (B-GOS), which methylation analysis has shown to consist of galactooligosaccharides in mainly β1→3 as well as β1→4 and β1→6 linkages
5	BKB	Barley kernel-based bread	Mixed	Barley kernel-based bread
6	BR + WGB	Brown rice + whole grain barley	Mixed	Brown rice + whole grain barley
7	CH	Chicory inulin	SDF	supplied by Cosucra, Brussels, Belgium.
8	Citrus pomace	Citrus pomace	Mixed	Citrus pomace
9	DF	Dietary fibre (Mix: polyglucan, inulin and resistant malt dextrin)	Mixed	Mainly Mix: polyglucan, inulin and resistant malt dextrin
10	FHG	Mix (FOS & PHGG)；partially hydrolysed guar gum and fructo-oligosaccharides	SDF	Mix (FOS & PHGG)；partially hydrolysed guar gum and fructo-oligosaccharides
11	FME	Flaxseed mucilage	SDF	The main component of flaxseed mucilage is polysaccharide.
12	FOS	Fructo-oligosaccharides	SDF	Short-chain fructooligosaccharides [(sc-FOS) Actilight; Beghin Meiji, Paris]
13	Galacto OS	Galacto oligosaccharides	SDF	Cup-oligo P: Niossin Sugar MFG, Tokyo
14	GOS	Galacto-oligosaccharides	SDF	Galacto-oligosaccharides
15	HDF	High dietary fibre	SDF	Powdered inulin-type fructan prebiotic (Orafti® Synergy1 – 50:50 inulin to fructo-oligosaccharide mix; Beneo GmbH)
16	Inulin	Inulin	SDF	Inulin isolated from chicory root (Swanson Health Products, Fargo, ND)
17	INU-XOS	Inulin-and-XOS mixture	SDF	Inulin-and-XOS mixture
18	ITFs	Inulin-type fructans	SDF	Inulin-type fructans
19	JA	Jerusalem artichoke inulin	SDF	Jerusalem artichoke inulin
20	KGM	Konjac glucomannan	SDF	Konjac glucomannan
21	LKFibre	Lupin kernel fiber	Mixed	Lupin kernel fiber
22	MDF	Mulukhiya-derived dietary fiber	Mixed	Mulukhiya-derived dietary fiber
23	MSPrebiotic	A knid of resistant starch	IDF	Consist of ~20% amylose (linear glucose polymer with mostly alpha-1,4 linkages) and 80% amylopectin (branched glucose polymer with alpha-1,4 and alpha-1,6 linkages) that form granules (15–100 microns in diameter).
24	PCS	Pear-carrot-sea buckthorn	Mixed	Mixture: fruit and vegetable juice of pear-carrot-sea buckthorn and JA juices or purées
25	PDX	Polydextrose	SDF	Polydextrose
26	PHGG	Partially hydrolyzed guar gum	SDF	Partially hydrolyzed guar gum
27	polysaccharopeptide	Polysaccharopeptide	SDF	Polysaccharopeptide
28	PPB	Plum-pear-beetroot	Mixed	Mixture: fruit and vegetable juice of pear-carrot-sea buckthorn and JA juices or purées
29	Predilife	Prebiotic agave fructan	SDF	Prebiotic agave fructan
30	Resistant dextrin	Resistant dextrin	SDF	Resistant dextrin
31	RG	Refined grains	Mixed	Refined grains
32	RK	Boiled rye kernels	Mixed	Boiled rye kernels
33	RKB	Whole grain rye kernel bread	Mixed	Whole grain rye kernel bread
34	RMD	Resistant maltodextrin	SDF	Resistant maltodextrin
35	RMS	Resistant starch from maize	IDF	Resistant starch from maize
36	RPS	Resistant starch from potatoes	IDF	Resistant starch from potatoes
37	RS2	Resistant starch type 2	IDF	Resistant starch type 2
38	RS4	Resistant starch type 4	SDF	Resistant starch type 4
39	RS	Resistant starch	IDF	Most are of the insoluble dietary fiber type without specific indication.
40	RW	Refined wheat	Mixed	Refined wheat
41	sc-FOS	Short-chain fructooligosaccharides	SDF	Short-chain fructooligosaccharides
42	SCF	Soluble corn fiber	SDF	Soluble corn fiber
43	Soybean OS	Soybean oligosaccharides	SDF	Soybean oligosaccharides
44	VLCI	Very-long-chain inulin	SDF	Very-long-chain inulin
45	Walnut	Walnut	Mixed	Walnut
46	WB	Wheat bran	Mixed	Wheat bran
47	WGB	Whole grain barley	Mixed	Whole grain barley
48	WGM	Whole grain cereal	Mixed	Whole grain cereal
49	WG	Whole wheat, corn and rice	Mixed	Whole wheat, corn and rice
50	Wheat germ	Wheat germ	Mixed	Wheat germ
51	Wheat	Wheat	Mixed	Wheat
52	XOS	Xylo-oligosaccharide	SDF	Xylo-oligosaccharide
53	β2	β2-1 fructans	SDF	β2-1 fructans
54	β-glucan	β-glucan	SDF	β-glucan
Note： Soluble Dietary Fiber (SDF); Insoluble Dietary Fiber (IDF); contain both SDF and IDF or no clear definition given in the literature (Mixed).

## Sheet: S6 
Table S6 Disease names from the literature evidence dataset were mapped to the corresponding table in the etiological grouping categories.
Item	Etiological groups name
Acne	Acne
Acquired Immunodeficiency Syndrome	Unspecified immune deficiency
Acute cerbral infarction	Cerebrovascular disease
Acute hepatitis E	Other viral hepatitis
Acute lymphoblastic leukemia	Lymphoid leukemia
Acute severe colitis	Gastrointestinal infection
Adolescent idiopathic scoliosis	Abnormal spine curvature
Alcoholic cirrhosis	Substance abuse
Alcoholic fatty liver	Substance abuse
Alcoholic hepatitis	Substance abuse
Alcoholic liver cirrhosis	Substance abuse
Alcoholic liver disease	Substance abuse
Allergic asthma	Asthma
Allergic rhinoconjunctivitis	Allergic rhinitis
Allergy rhinitis	Allergic rhinitis
Alopecia areata	Alopecia
Alopecia universalis	Alopecia
Alzheimers disease	Alzheimers disease
Amyotrophic lateral sclerosis	Motor neuron disease
Ankylosing spondylitis	Inflammatory spondylopathies
Anorexia nervosa	Eating disorder
Anovulation	Menopausal disorder
Anti-N-methyl-D-aspartate receptor encephalitis	Encephalitis
Aphthous stomatitis	Oral soft tissue disease
Aphthous ulcer	Oral soft tissue disease
Appendicitis	Appendiceal disease
Asthma	Asthma
Atherosclerosis	Atherosclerosis
Atopic dermatitis	Atopic contact dermatitis
Atopic eczema	Atopic contact dermatitis
Atopic wheeze	Asthma
Atrial fibrillation	Cardiac dysrhythmia
Atrophic gastritis	Gastritis duodenitis
Attention deficit hyperactivity disorder	ADHD
Autism	Autism
Autism spectrum disorders	Autism
Autoimmune hepatitis	Unspecified hepatitis
Autoimmune polyendocrine syndrome type 1	Autoimmune polyglandular disorder
Barretts oesophagus	Esophageal disease
Behcets disease	Behcets syndrome
Biliary atresia	Hepatobiliary congenital anomaly
Biliary tract cancer	Biliary tract disease
Bipolar disorder	Bipolar disorder
Bladder cancer	Bladder cancer
Blepharitis	Eye inflammation
Botulism	Gastrointestinal infection
Breast cancer	Breast cancer
Bronchiectasis	Emphysema copd
Bronchiolitis	Acute bronchitis
Budd-chiari syndrome	Deep vein thrombosis
Bullous pemphigoid	Non-specific immune-related skin disorder
Burning mouth syndrome	General viral infection
Cardiac valve calcification	Aneurysm
Cardiovascular disease	Non-specific cardiovascular disease
Caries	Non-specific dental disorder
Cerebral autosomal dominant arteriopathy with subcortical infarcts and leukoencephalopathy	Poliomyelitis
Cervical cancer	Benign uterine neoplasm
Chagas disease	Arthropod-borne diseases
Chlamydia infection	STI
Chlamydia trachomatis infection	Eye infection
Cholestasis	Hepatobiliary congenital anomaly
Chronic kidney disease	Chronic kidney disease
Chronic liver disease	Chronic liver disease
Chronic lung disease	Lung cancer
Chronic mucocutaneous candidiasis	Fungal infection
Chronic pancreatitis	Pancreatic disease
Chronic rhinosinusitis	Chronic sinusitis
Chronic urticaria	Atopic contact dermatitis
Cirrhosis	Chronic liver disease
Cleft palate	Oro-facial congenital anomaly
Clonorchis sinensis infection	Parasitic infection
Clostridium difficile associated disease	Gastrointestinal infection
Clostridium difficile infection	Gastrointestinal infection
Colon adenomas	Benign colon neoplasm
Colon cancer	Colorectal cancer
Colon polyps	Ulcerative colitis
Colorectal cancer	Colorectal cancer
Common variable immunodeficieny	Common variable immunodeficiency
Constipation	Functional digestive disorder
COPD	Emphysema copd
Coronary artery disease	Non-specified cardiac ischemia
Coronary heart disease	Non-specified cardiac ischemia
Covid-19	General viral infection
Crohns disease	Crohns disease
Cystic fibrosis	Cystic fibrosis
Denture stomatitis	Oral soft tissue disease
Diabetic nephropathy	Non-specific nephropathy
Diaper dermatitis	Atopic contact dermatitis
Diarrhea	Gastrointestinal infection
Diverticular disease	Diverticulosis diverticulitis
Drug-resistant epilepsy	Epilepsy related disorders
Dry eye syndrome	Corneal disorders
Edentulism	Non-specific dental disorder
Eosinophilic esophagitis	Esophageal disease
Esophageal cancer	Esophageal cancer
Extrinsic black stain	Fungal infection
Familial mediterranean fever	Familial mediterranean fever
Fibromyalgia	Non-specific soft tissue disorder
Functional dyspepsia	Functional digestive disorder
Gastric carcinoma	Stomach cancer
Gastroenteritis	Radiation sensitivity
Gastrointestinal follicular lymphoma	Non-hodgkins lymphoma
Gastro-oesophageal reflux	Esophageal disease
Generalized anxiety disorder	Adjustment disorder
Gestational diabetes	Gestational pregnancy related disorder
Gout	Gout related crystal arthropathies
Granulomatosis with polyangiitis	Vasculitis
Graves disease	Graves disease
Graves orbitopathy	Graves disease
Guttate psoriasis	Psoriasis related disorders
H1N1 Influenza	Influenza
H7N9	Influenza
Hand foot and mouth disease	General viral infection
Hashimotos thyroiditis	Thyroiditis
Head neck cancer	Other lymphoid histiocytic cancers
Heart failure	Non-specific cardiovascular disease
Henoch-schönlein purpura	Purpura other hemorrhagic conditions
Hepatitis B	Other viral hepatitis
Hepatitis C	Viral hepatitis c
Hepatocellular cancer	Hepatobiliary cancer
Hidradenitis suppurativa	Non-specific immune-related skin disorder
Hirschsprungs disease	Hirschsprungs disease
HIV infection	HIV
Human end-stage renal disease	Non-specific nephropathy
Human papilloma virus infection	Viral warts HPV
Huntingtons disease	Huntingtons chorea
Hyperlipidemia	Unspecified hyperlipidemia
Hypertension	General hypertension
Hypopharyngeal cancer	Oro-naso-pharyngeal cancer
IBS	IBS
Idiopathic central precocious puberty	Pubertal dysfunction
Idiopathic focal epilepsy	Epilepsy related disorders
Idiopathic nephrotic syndrome	Nephrotic syndrome
Idiopathic pulmonary fibrosis	Alveolar disease
Idiopathic REM sleep behavior disorder	Sleep disorder
Immunoglobulin A nephropathy	Iga immunodeficiency
Infantile eczema	Atopic contact dermatitis
Infective colitis	Gastrointestinal infection
Influenza A	Influenza
Interstitial cystitis	Cystitis urethritis
Intrahepatic cholangiocarcinoma	Hepatobiliary cancer
Invasive pneumococcal disease	Pneumonia
Iron-deficiency anaemia	Non-specific anemia
Ischemic stroke	Non-specified cardiac ischemia
Juvenile idiopathic arthritis	Rheumatoid arthritis related conditions
Kaposis sarcoma	Kaposis sarcoma
Keratitis	Eye inflammation
Kidney stone	Urinary calculus
Kostmann syndrome	Congenital neutropenia
Laryngeal cancer	Oro-naso-pharyngeal cancer
Laryngotracheal stenosis	Respiratory congenital anomaly
Late-onset Sepsis	Gestational pregnancy related disorder
Liver cirrhosis	Non-specific liver disease
Lower respiratory tract infection	Acute bronchitis
Lung cancer	Lung cancer
Macular degeneration	Macular degeneration
Major depressive disorder	Depression
Malnutrition	Malnutrition
Maturity-onset diabetes of the young 2	Type II diabetes mellitus
Megaesophagus	Esophageal disease
Melasma	Melanoma
Membranous nephropathy	Non-specific nephropathy
Meningococcal disease	General bacterial infection
Metabolic syndrome	Metabolic syndrome X
Migraine	Migraine
Mucosa-associated lymphoid tissue lymphoma	Non-hodgkins lymphoma
Multiple sclerosis	Multiple sclerosis other demyelinating disease
Multiple system atrophy	Motor neuron disease
Myasthenia gravis	Myasthenia gravis
Necrotizing enterocolitis	Neonatal disease
Neisseria gonorrhoeae infection	Gestational pregnancy related disorder
Neonatal jaundice	Neonatal disease
Neuromyelitis optica	Multiple sclerosis other demyelinating disease
Nonalcoholic fatty liver	Chronic liver disease
Nonalcoholic steatohepatitis	Chronic liver disease
Nongonococcal urethritis	STI
Obstructive sleep apnea-hypopnea syndrome	Sleep apnea
Oral cancer	Oro-naso-pharyngeal cancer
Oral leukoplakia	Oral soft tissue disease
Oral lichen planus	Lichen
Oral potentially malignant disorder	Oro-naso-pharyngeal cancer
Orofacial granulomatosis	Oro-naso-pharyngeal cancer
Oropharyngeal cancer	Benign oropharyngeal neoplasm
Osmotic diarrhea	Functional digestive disorder
Osteoporosis	Osteoporosis
Otitis media	Ear infection
Overactive bladder	Bladder disorder
Palmoplantar pustulosis	Psoriasis related disorders
Pancreatic cancer	Pancreatic cancer
Pancreatic head cancer	Pancreatic cancer
Pancreatitis	Pancreatic disease
Parkinsons disease	Parkinsons disease
Pemphigus vulgaris	Non-specific immune-related skin disorder
Persistent stunting	Growth hormone deficiency
Pervasive developmental disorder NOS	Unspecified childhood psychoses
Pneumonia	Pneumonia
Postmenopausal	Menopausal disorder
Posttraumatic stress syndrome	PTSD
Pouchitis	Non-specific gastrointestinal disorder
Prediabetes	Unspecified diabetes mellitus
Preeclamsia	Gestational pregnancy related disorder
Pressure ulcers	Spirochetal infection
Preterm birth	Gestational pregnancy related disorder
Primary aldosteronism	Hyperaldosteronism
Primary biliary cholangitis	Biliary tract disease
Primary biliary cirrhosis	Biliary tract disease
Primary immune thrombocytopenia	General thrombocytopenia
Primary liver cancer	Hepatobiliary cancer
Primary open-angle glaucoma	Glaucoma
Primary sclerosing cholangitis	Biliary tract disease
Protracted bacterial bronchitis	Acute bronchitis
Psoriasis	Psoriasis related disorders
Psoriatic arthritis	Psoriasis related disorders
Pulmonary arterial hypertension	Pulmonary heart disease
Pulmonary tubercolosis	Tuberculosis
Reactive arthritis	Reactive arthritis
Rectal carcinoma	Colorectal cancer
Recurrent aphthous stomatitis	Oral soft tissue disease
Recurrent miscarriage	Gestational pregnancy related disorder
Recurrent tonsillitis	Chronic tonsillitis adenoiditis
Recurrent wheeze	Asthma
Rett syndrome	Non-specific neurologic congenital anomaly
Rheumatoid arthritis	Rheumatoid arthritis related conditions
Rhinitis	Allergic rhinitis
Rhinovirus infection	General viral infection
Rosacea	Rosacea
Schizophrenia	Schizophrenia related psychosis
Seborrheic dermatitis	Seborrheic dermatitis
Sensitive scalp	Fungal infection
Sepsis	Gestational pregnancy related disorder
Severe congenital neutropenia	Congenital neutropenia
Severe fever with thrombocytopenia syndrome	General thrombocytopenia
severe skin and soft tissue infections	Non-specific soft tissue disorder
Shiga Toxin-producing E. coli infection	Escherichia coli infection
Short Bowel Syndrome	Functional digestive disorder
Sicca syndrome	Sjogrens syndrome
Sickle cell disease	Hereditary hemoglobin disease
Silicosis	Non-specific pulmonary disorder
Sjögren Syndrome	Sjogrens syndrome
Spinal cord injury	Spinal chord degeneration
Spleen deficiency syndrome	Spleen disease
Spondyloarthritis	General spondylosis spine disorder
Stevens-Johnson syndrome	Non-specific immune-related skin disorder
Stomach cancer	Stomach cancer
Systemic lupus erythematosus	Lupus erythematosus
Systemic sclerosis	Non-specific pulmonary disorder
Tetratricopeptide repeat domain 7A deficiency	Non-specific digestive congenital anomaly
Thyroid cancer	Thyroid cancer
Tongue cancer	Oro-naso-pharyngeal cancer
Tonsillar hypertrophy	Chronic tonsillitis adenoiditis
Trachoma	Eye infection
Transient ischemic attack	Brain damage
Traumatic brain injury	Brain damage
Tuberculosis	Tuberculosis
Type 1 diabetes	Type I diabetes mellitus
Type 2 diabetes	Type II diabetes mellitus
Ulcerative colitis	Ulcerative colitis
Undernourishment	Malnutrition
Urgency urinary incontinence	Urethral disorder
Urogenital schistosomiasis	Parasitic infection
Urolithiasis	Urinary calculus
Uveitits	Eye inflammation
Viral diarrhea	Gastrointestinal infection
Viral respiratory tract infection	Upper respiratory inflammation
Vitiligo	Dyschromia
Vogt-koyagani-harada disease	Eye inflammation
Whipples disease	General bacterial infection
Wilsons disease	Copper metabolism disorder
X-linked inhibitor of apoptosis deficiency	Autoimmune lymphoproliferative syndrome
